# Supplementary material for: Protective genes and pathways in Alzheimer’s disease: moving towards precision interventions
Source: Mol Neurodegener. 2021 Apr 29;16:29. doi: 10.1186/s13024-021-00452-5 (PMC8086309; doi:10.1186/s13024-021-00452-5)
Supplement: Supplementary file 1 — Additional file 1. [file 13024_2021_452_MOESM1_ESM.xlsx]

## Sheet: Sheet1
Study	DOI/PMID	gene	CPRA (b37)	rsID
AlmeidaJFF 2018	https://doi.org/10.1007/s12031-018-1045-y	MS4A6A	11:59939307:T:G	rs610932
AlmeidaJFF 2018	https://doi.org/10.1007/s12031-018-1045-y	CLU	8:27464519:T:C	rs11136000
Andersson 2016	https://dx.doi.org/10.3233%2FJAD-160319	SORT1	1:109912051:A:G	rs17646665
Anvar 2015	https://doi.org/10.1016/j.jns.2015.09.344	IL16	15:81578139:C:T	rs4072111
Arboleda-Velasquez 2019	https://doi.org/10.1038/s41591-019-0611-3	APOE	19:45412013:C:A	rs121918393
Ayers 2016	https://doi.org/10.1186/s12864-016-2725-z	CASP7	10:115439641:T:-	rs10553596
Babenko 2018	https://dx.doi.org/10.1186%2Fs12868-018-0413-4	APOE	19:45410002:G:A	rs769449
Bao 2016	https://doi.org/10.12659/MSM.895622	CD33	19:51727962:C:A	rs3865444
Bao 2016	https://doi.org/10.12659/MSM.895622	TOMM40	19:45395266:G:A	rs157580
Belloy 2020	https://doi.org/10.1001/jamaneurol.2020.0414	KL	NA	rs9536314, rs9527025
Benedet 2018	https://doi.org/10.1212/NXG.0000000000000216	CYP2C19	10:96536056:A:T	rs4388808
Benitez 2014	https://doi.org/10.1016/j.neurobiolaging.2013.12.010	TREML2	6:41162518:T:C	rs3747742
Bertram 2005	https://doi.org/10.1136/jmg.2004.024596	TFCP2	12:51499255:G:A	rs4438107
Bertram 2007	https://doi.org/10.1038/ng1934	ACE	17:61550529C:T	rs1800764
Bertram 2007	https://doi.org/10.1038/ng1934	ACE	17:61554194:T:C	rs4291
Bertram 2007	https://doi.org/10.1038/ng1934	ACE	17:61566031:G:A	rs4343
Bertram 2007	https://doi.org/10.1038/ng1934	APOE	19:45408836:T:G	rs405509
Bertram 2007	https://doi.org/10.1038/ng1934	APOE	9:45409167C:T	rs440446
Bertram 2007	https://doi.org/10.1038/ng1934	APOE	19:45408564:A:T	rs449647
Bertram 2007	https://doi.org/10.1038/ng1934	CHRNB2	1:154544651:G:T	rs4845378
Bertram 2007	https://doi.org/10.1038/ng1934	GAPDHS	19:36029852:T:C	rs12984928
Bertram 2007	https://doi.org/10.1038/ng1934	GAPDHS	19:36024925:G:C	rs4806173
Bertram 2007	https://doi.org/10.1038/ng1934	IDE	10:94211304:C:T	rs2251101
Bertram 2007	https://doi.org/10.1038/ng1934	MTHFR	1:11854476:T:G	rs1801131
Bertram 2007	https://doi.org/10.1038/ng1934	PRNP	20:4680251:A:G	rs1799990
Bertram 2007	https://doi.org/10.1038/ng1934	PSEN1	14:73664853:G:T	rs165932
Bertram 2007	https://doi.org/10.1038/ng1934	TFAM	10:60148692:A:T	rs2306604
Bian 2008	https://doi.org/10.1007/s12031-008-9036-z	NQ01	16:69745145:G:A	rs1800566
Bian 2008	https://doi.org/10.1007/s12031-008-9036-z	NQ01	16:69745145:G:A	rs1800566
Boada 2012	https://doi.org/10.1016/j.neurobiolaging.2010.06.016	ESR1	6:152140042:A:G	rs3844508
Boiocchi 2015	https://doi.org/10.2174/1567205012666151027130635	HSP70	6:31783507G:T	rs1043618
Boiocchi 2015	https://doi.org/10.2174/1567205012666151027130635	HSP70	6:31784586:G:A	rs1061581
Bratosiewicz-Wasik 2018	https://doi.org/10.1016/j.neulet.2018.07.010	APOE	19:45408564:A:T	rs449647
Bruunsgaard 2004	https://doi.org/10.1111/j.1532-5415.2004.52369.x	TNF	6:31543031:G:A	rs1800629
Bufill 2015	https://doi.org/10.1097/WAD.0000000000000002	RELN	7:103389085:T:C	rs528528
Bufill 2015	https://doi.org/10.1097/WAD.0000000000000002	PLK2	5:57750350:C:G	rs15009
Bufill 2015	https://doi.org/10.1097/WAD.0000000000000002	PLK2	5:57753456:C:T	rs702723
Burfiend 2017	https://doi.org/10.1016/j.trci.2017.05.001	AQP4	18:24430529:G:A	rs9951307
Burfiend 2017	https://doi.org/10.1016/j.trci.2017.05.001	AQP4	18:24445433:T:C	rs3875089
Carrasquillo 2015	https://doi.org/10.1016/j.neurobiolaging.2014.07.042	PICALM	11:85868640:T:C	rs3851179
Carrasquillo 2017	https://doi.org/10.1016/j.jalz.2016.10.005	TREM	6:41150591:A:T	rs9357347
Cascalheira 2015	https://doi.org/10.1177/0004563214561770	TCN2	22:31011610:G:C	rs1801198
Chagnon 1999	https://doi.org/10.1002/(SICI)1096-8628(19990702)85:1%3C20::AID-AJMG6%3E3.0.CO;2-K	mitochondria	MT:709:G:A	rs2853517
Chagnon 1999	https://doi.org/10.1002/(SICI)1096-8628(19990702)85:1%3C20::AID-AJMG6%3E3.0.CO;2-K	mitochondria	MT:15928:G:A	rs193303002
Chang 2016	https://doi.org/10.18632/oncotarget.8176	HMGCR	5:74651084:A:G	rs3846662
Chapuis 2009	https://doi.org/10.1038/mp.2009.10	IL-33	9:6254208:C:T	rs7044343
Chen 2008	https://doi.org/10.1016/j.brainres.2007.10.054	CETP	16:57017292:A:G	rs2303790
Chen 2016	https://doi.org/10.1007/s10072-016-2579-9	PTGS2	1:186650321:C:T	rs20417
Chen 2017	https://doi.org/10.1111/jgs.14537	ESR2	14:64699816:C:T	rs4986938
Chen 2017	https://doi.org/10.1111/jgs.14537	ESR2	14:64701042:G:A	rs867443
Chen 2018	https://doi.org/10.12659/MSM.907809	EGFR	7:55215018:A:C	rs730437
Chen 2018	https://doi.org/10.12659/MSM.907809	EGFR	7:55230105:C:T	rs1468727
Chen 2020	https://doi.org/10.3233/jad-191214	SLAMF1	1:160612951:G:A	rs13374761
Chou 2016	https://doi.org/10.1186/s13195-016-0222-x	SORL1	11:121489416:G:A	rs1784933
Christopher 2017	https://doi.org/10.1002/ana.25094	PPP4R3A	14:91928286:C:T	rs2273647
Combarros 2008	https://doi.org/10.1007/s00702-008-0028-5	CYP19A1	15:51547938:C:G	rs1062033
Combarros 2008	https://doi.org/10.1007/s00702-008-0028-5	IL10	1:206946897:T:C	rs1800896
Cong 2011	https://doi.org/10.1016/j.neurobiolaging.2009.01.001	ADAM9	8:38853269:C:T	rs7006414
Cong 2020	https://doi.org/10.1016/j.neurobiolaging.2020.07.005	ERC1	12:1286841:T:C	rs2968869
Correia 2009	https://doi.org/10.1016/j.neulet.2009.03.088	HFE	6:26093141:G:A	rs1800562
Cui 2012	https://doi.org/10.1016/j.jocn.2011.08.036	IDE	10:94214359:T:A	rs4646958
Cui 2012	https://doi.org/10.1016/j.jocn.2011.08.036	IDE	10:94224165:C:T	rs1887922
Curtis 2020	https://doi.org/10.1111/ahg.12375	TIAF1	17:27401061:C:T	rs73986791
Curtis 2020	https://doi.org/10.1111/ahg.12375	NDRG2	14:21501986:C:A	rs199616382
Dai 2018	https://doi.org/10.1159/000492536	CHI3L1	1:203155882:G:T	rs4950928
DosSantos 2017	https://doi.org/10.1007/s12031-017-0928-7	CD33	19:51727962:C:A	rs3865444
Dumitrescu 2020	https://doi.org/10.1093/brain/awaa209	ATP8B1	18:55473651:C:T	rs2571244
Ezquerra 1997	https://doi.org/10.1016/S0304-3940(97)00328-5	PSEN1	14:73664853:G:T	rs165932
Feher 2018	https://doi.org/10.1016/j.neulet.2017.11.027	ABCA1	9:107624029:C:T	rs2230805
Feher 2018	https://doi.org/10.1016/j.neulet.2017.11.027	ABCA1	9:107620867:C:T	rs2230806
Finckh 2003	https://doi.org/10.1007/s10048-003-0157-9	PLAU	10:75673101:T:C	rs2227564
Fiocco 2010	https://doi.org/10.1212/WNL.0b013e3181d9edba	COMT	22:19951271:G:A	rs4680
Fu 2009	https://doi.org/10.1002/gps.2196	CYP46A1	14.8:g.100165673C>T	rs3742376
Funalot 2004	https://doi.org/10.1038/sj.mp.4001584	ECE-1	1:21617245:G:T	rs213045
Galimberti 2004	https://doi.org/10.1016/j.jns.2004.07.005	CCR2	3:46399208:G:A	rs1799864
Gao 2016	https://doi.org/10.18632/oncotarget.7945	ZCWPW1	7:100004446:C:T	rs1476679
Ghani 2016	https://doi.org/10.1016/j.neurobiolaging.2016.03.009	MS4A locus	NA	NA
Gongzalez 2014	https://doi.org/10.1016/j.medcli.2013.07.031	COX2	1:186650321:C:T	rs20417
He 2006	https://www.ncbi.nlm.nih.gov/pubmed/16863614	PON1	7:94937446:T:C	rs662
He 2010	https://doi.org/10.1007/s10072-009-0199-3	IL6	7:22766246:G:C	rs1800796
Hua 2013	https://doi.org/10.3109/00207454.2013.784286	IL6	7:22766645:C:G	rs1800795
Jamieson 2005	https://doi.org/10.1016/j.neulet.2004.10.038	SLC11A2	12:51411353:G:T	rs407135
Janicki 2013	https://doi.org/10.1159/000343074	CYP19	15:51519276:T:G	rs4775935
Janicki 2013	https://doi.org/10.1159/000343074	CYP19	15:51534547:C:T	rs727479
Janicki 2013	https://doi.org/10.1159/000343074	CYP19	15:51618302:A:G	rs6493495
Janicki 2013	https://doi.org/10.1159/000343074	CYP19	15:51626551:A:G	rs11070843
Janicki 2014	https://doi.org/10.1159/000355559	ESR1	6:152157881:C:T	rs6902771
Janicki 2014	https://doi.org/10.1159/000355559	ESR1	6:152159900:T:G	rs3853250
Janicki 2014	https://doi.org/10.1159/000355559	ESR1	6:152162227:G:T	rs4870056
Janicki 2014	https://doi.org/10.1159/000355559	ESR1	6:152163335:T:C	rs2234693
Janicki 2014	https://doi.org/10.1159/000355559	ESR1	6:152163381:A:G	rs9340799
Janicki 2014	https://doi.org/10.1159/000355559	ESR1	6:152166801:C:A	rs9322332
Ji 2015	https://www.ncbi.nlm.nih.gov/pubmed/26770425	MS4A6A	11:59939307:T:G	rs610932
Ji 2015	https://www.ncbi.nlm.nih.gov/pubmed/26770425	GAB2	11:78091150:C:A	rs2373115
Ji 2015	https://www.ncbi.nlm.nih.gov/pubmed/26770425	GAB2	11:77990260:G:A	rs4945261
Jiang 2017	https://doi.org/10.1007/s12035-016-9706-8	TREML2	6:41162518:T:C	rs3747742
Jiao 2015	https://doi.org/10.1371/journal.pone.0144898	BIN1	2:127894615:A:G	rs744373
Jiao 2015	https://doi.org/10.1371/journal.pone.0144898	MS4A	11:60023087:C:T	rs1562990
Jiao 2015	https://doi.org/10.1371/journal.pone.0144898	EXOC3L2	19:45708888:T:G	rs597668
Jiao 2015	https://doi.org/10.1371/journal.pone.0144898	HLA-DRB5/DRB1	6:32578530:C:A	rs9271192
Jiao 2015	https://doi.org/10.1371/journal.pone.0144898	TOMM40	19:45396144C:T	rs11556505
Jiao 2015	https://doi.org/10.1371/journal.pone.0144898	TOMM40	19:45395714:T:C	rs157581
Jin 2009	https://doi.org/10.3233/DMA-2009-0665	ECE-1	1:21617245:G:T	rs213045
Jonsson 2012	https://doi.org/10.1038/nature11283	APP	21:27269932:C:T	rs63750847
Jun 2016	https://doi.org/10.1038/mp.2015.23	KANSL1-MAPT	17:46275856:T:G	rs2732703
Jun 2017	https://doi.org/10.1016/j.jalz.2016.12.012	TSPOAP1	17:58331728:G:C	rs2632516
Jun 2017	https://doi.org/10.1016/j.jalz.2016.12.012	NFIC	19:3405594:T:A	rs9749589
Keage 2010	https://doi.org/10.1093/ageing/afp210	ACE	17:61566031:G:A	rs4343
Kero 2013	https://doi.org/10.1016/j.neurobiolaging.2012.09.017	APP	21:27269932:C:T	rs63750847
Khoshbakht 2015	https://www.ncbi.nlm.nih.gov/pubmed/26306153	IL6	15:81598269:T:G	rs11556218
Khoshbakht 2015	https://www.ncbi.nlm.nih.gov/pubmed/26306153	IL6	15:81588995:T:C	rs4778889
Kok 2011	https://doi.org/10.1186/1742-2094-8-96	CRP	1:159685096:C:T	rs2794521
Koutroumani 2013	https://doi.org/10.1016/j.jns.2013.02.003	ADRA2B	NA	NA
Kunkle 2018	https://doi.org/10.1101/294629	INPP5D	2:233981912:G:C	rs10933431
Kunkle 2018	https://doi.org/10.1101/294629	ZCWPW1/NYAP1	7:100091795:T:C	rs12539172
Kunkle 2018	https://doi.org/10.1101/294629	EPHA1	7:143107876:C:T	rs11762262
Kunkle 2018	https://doi.org/10.1101/294629	CLU	8:27467686:T:C	rs9331896
Kunkle 2018	https://doi.org/10.1101/294629	SPI1	11:47380340:T:G	rs3740688
Kunkle 2018	https://doi.org/10.1101/294629	MS4A2	11:59936926:A:C	rs7933202
Kunkle 2018	https://doi.org/10.1101/294629	PICALM	11:85868640:C:T	rs3851179
Kunkle 2018	https://doi.org/10.1101/294629	SORL1	11:121435587:T:C	rs11218343
Kunkle 2018	https://doi.org/10.1101/294629	SLC24A4-RIN3	14:92932828:T:C	rs12881735
Kunkle 2018	https://doi.org/10.1101/294629	CASS4	20:54997568:G:A	rs6024870
Kunkle 2018	https://doi.org/10.1101/294629	ADAM10	15:59045774:A:G	rs593742
Kunkle 2018	https://doi.org/10.1101/294629	IQCK	16:19808163:T:C	rs7185636
Kunkle 2018	https://doi.org/10.1101/294629	ADAMTS1	21:28156856:C:A	rs2830500
Kwiatkowski 2016	https://doi.org/10.1159/000444643	LIG1	19:48668830:G:A	rs20579
Lalli 2015	https://doi.org/10.1038/mp.2015.131	CCL11	17:32669615:A:T	rs9909184
Lambert 2000a	https://doi.org/10.1093/oxfordjournals.hmg.a018918	TFCP2	12:51489009:C:T	rs13463
Lambert 2013	http://dx.doi.org/10.1038/ng.2802	EPHA1	7:143110762:G:A	rs11771145
Lambert 2013	http://dx.doi.org/10.1038/ng.2802	CLU	8:27467686:C:T	rs9331896
Lambert 2013	http://dx.doi.org/10.1038/ng.2802	MS4A6A	11:59923508:A:G	rs983392
Lambert 2013	http://dx.doi.org/10.1038/ng.2802	PICALM	11:85867875:A:G	rs10792832
Lambert 2013	http://dx.doi.org/10.1038/ng.2802	CD33	19:51727962:C:A	rs3865444
Lambert 2013	http://dx.doi.org/10.1038/ng.2802	SLC24A4-RIN3	14:92926952:G:T	rs10498633
Lambert 2013	http://dx.doi.org/10.1038/ng.2802	DSG2	18:29088958:C:T	rs8093731
Lambert 2013	http://dx.doi.org/10.1038/ng.2802	MEF2C	5:88223420:G:A	rs190982
Lambert 2013	http://dx.doi.org/10.1038/ng.2802	NME8	7:37841534:A:T	rs2718058
Lambert 2013	http://dx.doi.org/10.1038/ng.2802	ZCWPW1/NYAP1	7:100004446:C:T	rs1476679
Lambert 2013	http://dx.doi.org/10.1038/ng.2802	CASS4	20:55018260:T:C	rs7274581
Landgren 2012	https://doi.org/10.1007/s00702-012-0823-x	ARC	8:143694184:G:A	rs10097505
Landgren 2012	https://doi.org/10.1007/s00702-012-0823-x	ARC	NA	NA
Leduc 2015	https://doi.org/10.1038/mp.2014.81	HMGCR	5:74651084:A:G	rs3846662
Li 2013	https://doi.org/10.1111/cns.12062	LRRK2	12:40713845:G:T	rs33949390
Li 2019	https://doi.org/10.1007/s00401-019-02066-0	TMEM106B	7:12283873:C:G	rs1990621
Lin 2012	https://doi.org/10.1007/s11033-011-1072-z	HFE	6:26091179:C:G	rs1799945
Liu 2014a	https://doi.org/10.1007/s12017-013-8250-1	CLU	8:27464519:T:C	rs11136000
Liu 2014a	https://doi.org/10.1007/s12017-013-8250-1	CLU	8:27464519:T:C	rs11136000
Liu 2015	https://doi.org/10.3109/01677063.2015.1099651	NTF-3	12:5604624:T:C	rs6489630
Liu 2016	https://doi.org/10.1155/2016/9418163	CHAT	10:50843729:G:A	rs2177369
Liu 2017	https://doi.org/10.1038/ng.3766	SPPL2A	15:50709337:T:G	rs59685680
Logue 2018	https://doi.org/10.3389/fnins.2018.00592	F5	1:169535038:G:A	rs2027885
Logue 2018	https://doi.org/10.3389/fnins.2018.00592	KIAA0196	8:126066723:A:C	rs7817741
Logue 2018	https://doi.org/10.3389/fnins.2018.00592	KIAA0196	8:126073786A:G	rs2272729
Logue 2018	https://doi.org/10.3389/fnins.2018.00592	PTK2B	8:27253935:A:G	rs115828696
Logue 2018	https://doi.org/10.3389/fnins.2018.00592	SORL1	11:121330087:A:G	rs3862606
Logue 2018	https://doi.org/10.3389/fnins.2018.00592	PILRB	7:100367706-100367710	rs11284139
Luedecking-Zimmer 2003	https://doi.org/10.1002/ajmg.b.10026	LSF	12:51489009:C:T	rs13463
Luo 2015	https://doi.org/10.1016/j.jns.2015.10.053	PTSG2	1:186650321:C:T	rs20417
Lupton 2014	https://doi.org/10.3233/JAD-131121	ABCA1	NA	rs371168450, rs9282543, rs33918808
Lv 2008	https://doi.org/10.1016/j.neurobiolaging.2006.10.001	APP	21:27543963:A:G	rs466433
Lv 2008	https://doi.org/10.1016/j.neurobiolaging.2006.10.001	APP	21:27544041:T:C	rs364048
Ma 2009	https://doi.org/10.1016/j.neulet.2009.04.048	NCSTN	1:160312265:T:G	rs10752637
Ma 2012	https://doi.org/10.1016/j.neurobiolaging.2010.05.018	PIN1	19:9940814:C:G	rs2287839
Marioni 2018	https://doi.org/10.1038/s41398-018-0150-6	BCKDK	16:31122571:C:T	rs889555
Marioni 2018	https://doi.org/10.1038/s41398-018-0150-6	PILRA	7:99971834:A:G	rs1859788
Marioni 2018	https://doi.org/10.1038/s41398-018-0150-6	TOMM40	19:45395266:G:A	rs157580
Marioni 2018	https://doi.org/10.1038/s41398-018-0150-6	PICALM	11:85867875:A:G	rs10792832
Marioni 2018	https://doi.org/10.1038/s41398-018-0150-6	CLU	8:27464929:A:G	rs4236673
Marioni 2018	https://doi.org/10.1038/s41398-018-0150-6	SORL1	11:121435587:T:C	rs11218343
Marioni 2018	https://doi.org/10.1038/s41398-018-0150-6	MS4A	11:59928672:C:G	rs11605427
Marioni 2018	https://doi.org/10.1038/s41398-018-0150-6	ADAM10	15:59045774:A:G	rs593742
Marioni 2018	https://doi.org/10.1038/s41398-018-0150-6	CASS4	20:54983075:C:T	rs6069736
Marioni 2018	https://doi.org/10.1038/s41398-018-0150-6	ACE	17:61545779:C:T	rs6504163
Martinez-Mir 2013	https://doi.org/10.3233/JAD-122257	NRXN3	14:79388342:C:T	rs17757879
Martiskainen 2017	https://doi.org/10.1002/ana.24969	APP	21:25897620:C:T	rs63750847
Milind 2020	https://doi.org/10.1371/journal.pgen.1008775	TMEM106B	7:12283873:C:G	rs1990620
Minoretti 2006	https://doi.org/10.1016/j.neulet.2005.08.047	TLR4	9:120475302:A:G	rs4986790
Miron 2018	https://doi.org/10.1016/j.jalz.2017.12.004	CDK5RAP2/TLR4/DBC1	9:123164284:A:T	rs4837766
Montesanto 2016	https://doi.org/10.3233/JAD-150993	UCP5	6:46640992:C:T	rs9472817
Moraes 2013	https://doi.org/10.1159/000350368	IL6	7:22766645:C:G	rs1800795
Moraes 2013	https://doi.org/10.1159/000350368	IL10	1:206946897:T:C	rs1800896
Mukherjee 2012	https://dx.doi.org/10.1007%2Fs11682-012-9184-1	RNASE13	14:21501195:G:A	rs3748348
Nho 2015	https://doi.org/10.1002/ana.24349	REST	4:57797414:C:T	rs3796529
Olgiati 2011	https://doi.org/10.4061/2011/832379	CLU	8:27464519:T:C	rs11136000
Olgiati 2011	https://doi.org/10.4061/2011/832379	PICALM	11:85868640:T:C	rs3851179
Olgiati 2011	https://doi.org/10.4061/2011/832379	TNK1	7:3415568:A:G	rs1554498
Olgiati 2011	https://doi.org/10.4061/2011/832379	LDLR	19:11224265:A:G	rs5930
Olgiati 2011	https://doi.org/10.4061/2011/832379	CHRNB2	1:154544651:G:T	rs4845378
Olgiati 2011	https://doi.org/10.4061/2011/832379	CCR2	3:46399208:G:A	rs1799864
Pan 2014	https://doi.org/10.1177/1533317514534760	ESR1	6:152163381:A:G	rs9340799
Pan 2014	https://doi.org/10.1177/1533317514534760	ESR1	6:152163335:T:C	rs2234693
Perry 2008	https://doi.org/10.1016/j.neurobiolaging.2006.10.017	HBG2	11:5276169:G:A	rs7482144
Poduslo 2010	https://doi.org/10.1002/ajmg.b.30963	LRP1B	2:141684270:T:C	rs6732847
Ren 2016	https://doi.org/10.1016/j.neulet.2016.03.021	LPL	8:19819724:C:G	rs328
Ridge 2017	https://doi.org/10.1186/s13073-017-0486-1	SAR1A	10:71910316:A:G	rs7653
Ridge 2017	https://doi.org/10.1186/s13073-017-0486-1	RAB10	2:26358156:A:G	rs142787485
Santos-Reboucas 2017	https://doi.org/10.1007/s12017-017-8444-z	PICALM	11:85868640:T:C	rs3851179
Sanz 2014	https://doi.org/10.1016/j.exger.2014.10.009	P2X7R	12:121600253:T:G	rs208294
Sarajarvi 2010	https://doi.org/10.3233/JAD-2010-100597	TNFa	6:31543031:G:A	rs1800629
Sassi 2016	https://doi.org/10.1016/j.neurobiolaging.2016.04.004	ABCA7	19:1043103:G:A	rs72973581
Scacchi 2003	https://www.ncbi.nlm.nih.gov/pubmed/12618290	PON1	7:94937446:T:C	rs662
Scacchi 2013	https://doi.org/10.1159/000345788	P21	6:36653597:C:T	rs1059234
Scelsi 2018	https://doi.org/10.1093/brain/awy141	LCORL	4:18006089:G:A	rs6850306
Sevlever 2015	https://doi.org/10.1186/s13024-015-0015-x	VAMP1	12:6579812:T:C	rs2072376
Sims 2017	https://doi.org/10.1038/ng.3916	PLCG2	16:81942028:C:T	rs72824905
Song 2010	https://doi.org/10.1016/j.neulet.2010.05.049	A2M	12:9268473:A:C	rs226380
Spisak 2014	https://doi.org/10.1016/j.pjnns.2014.09.002	SOD1	21:33039320:A:G	rs2070424
Stamati 2019	https://doi.org/10.1007/s12031-019-01363-3	SCFD1	14:31147498:C:T	rs10139154
Su 2016	https://doi.org/10.1016/j.jocn.2015.11.032	PTSG2	NA	rs20417
Tan 2013	https://doi.org/10.1016/j.jneuroim.2013.10.002	NLRP3	1:247588858:C:A	rs35829419
Tang 2013	https://doi.org/10.1007/s10072-012-1115-9	PTSG2	1:186650751:T:C	rs689466
Tian 2015	https://doi.org/10.1016/j.brainres.2014.11.019	IL-33	9:6248035:C:T	rs11792633
Uchida 2005	https://doi.org/10.1097/00019442-200512000-00005	SIGMAR1	NA	rs1799729, rs1800866
Van Deerlin 2010	https://dx.doi.org/10.1038%2Fng.536	TMEM106B	7:12283787:A:G	rs1990622
Vargas-Alarcon 2016	https://doi.org/10.1016/j.imlet.2016.07.011	IL-10	1:206946897:T:C	rs1800896
Vargas-Alarcon 2016	https://doi.org/10.1016/j.imlet.2016.07.011	IL-10	1:206946634:A:G	rs1800871
Vargas-Alarcon 2016	https://doi.org/10.1016/j.imlet.2016.07.011	IL-10	1:206946407:T:G	rs1800872
Vitali 2009	https://doi.org/10.1007/s00702-009-0324-8	COX10	17:13977462:G:A	rs11870213
Vitali 2009	https://doi.org/10.1007/s00702-009-0324-8	COX15	10:101473218:A:G	rs2231687
Wang 2002	https://doi.org/10.1007/s00439-002-0697-3	SERPINA3	14:95081144:C:T	rs11538071
Wang 2007	https://doi.org/10.1016/j.brainres.2007.02.005	ABCA1	9:107620867:C:T	rs2230806
Wang 2012	https://doi.org/10.1016/j.neulet.2012.08.044	NEDD9	6:11334654:C:T	rs760678
Wang 2015a	https://doi.org/10.3233/JAD-140729	NOCT	4:139930032:A:G	rs13116075
Wang 2015b	https://doi.org/10.1177/0891988714554707	IDE	10:94320139:T:C	rs1999764
Wang 2017	https://doi.org/10.1007/s40520-016-0539-0	BACE1	11:117163824:C:G	rs638405
Wu 2011	https://doi.org/10.1016/j.brainres.2010.12.036	DAPK1	9:90192991:C:T	rs4878104
Wu 2017	https://doi.org/10.18632/oncotarget.15380	EXOC3L2	19:45708888:T:G	rs597668
Yang 2015	https://doi.org/10.2174/156720501203150317151426	CUGBP2	10:11302671:G:T	rs2242451
Yu 2012	https://doi.org/10.2174/156720512800492495	TLR4	9:120461621:C:T	rs10759930
Yu 2012	https://doi.org/10.2174/156720512800492495	TLR4	9:120464725:G:A	rs1927914
Yu 2012	https://doi.org/10.2174/156720512800492495	TLR4	9:120470054:A:G	rs1927911
Yu 2012	https://doi.org/10.2174/156720512800492495	TLR4	9:120472730:T:C	rs12377632
Yu 2012	https://doi.org/10.2174/156720512800492495	TLR4	9:120474199:T:G	rs2149356
Yu 2012	https://doi.org/10.2174/156720512800492495	TLR4	9:120483663:A:G	rs7037117
Yu 2012	https://doi.org/10.2174/156720512800492495	TLR4	9:120485795:A:G	rs7045953
Zhang 2011	https://doi.org/10.1016/j.brainres.2010.10.074	TFAM	10:60145342G:C	rs1937
Zhang 2017	https://doi.org/10.1007/s12035-016-9780-y	SORL1	11:121435587:T:C	rs11218343
Zhou 2008	https://doi.org/10.1016/j.neulet.2008.07.093	LRP	12:57535266:C:T	rs1799986
Zhou 2017	https://doi.org/10.1016/j.cca.2017.03.013	BIN1	17:44019712:G:A	rs242557
Zhou 2018	https://doi.org/10.1097/MD.0000000000012470	CD36	7:80303762:T:G	rs3211956
Zuo 2009	https://doi.org/10.1016/j.brainres.2008.10.034	IDE	10:94333827:G:A	rs4646954
Zuo 2009	https://doi.org/10.1016/j.brainres.2008.10.034	IDE	10:94334778:A:G	rs3758505
